# Supplementary material for: Abelson kinase’s intrinsically disordered region plays essential roles in protein function and protein stability
Source: Cell Commun Signal. 2021 Feb 24;19:27. doi: 10.1186/s12964-020-00703-w (PMC7905622; doi:10.1186/s12964-020-00703-w)
Supplement: Supplementary file 3 — Additional file 2. Table S1. Scoring of cuticle phenotypes of abl mutants. [file 12964_2020_703_MOESM3_ESM.xlsx]

## Sheet: Sheet1
Table S1: Scoring of cuticle phenotypes of abl mutants
Genotype	Number of Embryos*		Wild-Type or silght germband retraction defects		Strong defects in germband retraction or head involution		Germband Retraction, Head Involution, and Dorsal Closure Failure		Epidermal Integrity Defects
	Total	Cuticles Scored	#	%	#	%	#	%	#	%
ablM/Z #	499	450	148	0.296593	137	0.274549	140	0.280561	73	0.146293
AblWT; ablM/Z #	401	252	308	0.76808	36	0.0897756	30	0.074813	27	0.0673317
AblDIDR; ablM/Z	338	334	98	0.289941	40	0.118343	87	0.257396	113	0.33432
AblDCR1; ablM/Z #	393	343	220	0.559796	90	0.229008	47	0.119593	36	0.0916031
*embryos that hatched are counted as having wildtype cuticles # Data from Rogers et al, 2016 MBoC 27:2613-31
