# Supplementary material for: Abelson kinase’s intrinsically disordered region plays essential roles in protein function and protein stability
Source: Cell Commun Signal. 2021 Feb 24;19:27. doi: 10.1186/s12964-020-00703-w (PMC7905622; doi:10.1186/s12964-020-00703-w)
Supplement: Supplementary file 4 — Additional file 3. Table S2. Counts of presumptive multinucleate cells in Ab∆IDR embryos. [file 12964_2020_703_MOESM4_ESM.xlsx]

## Sheet: Sheet1
Table S2: Counts of presumptive multinucleate cells in AblDIDR embryos
Genotype	Stage	Embryo Identity	multinuclear cells	total cells	% multinuclear cells
AblDIDR; Abl M/Z	Dorsal Closure	546	47	1364	0.0344575
AblDIDR; Abl M/Z	Dorsal Closure	541	58	1081	0.053654
AblDIDR; Abl M/Z	Dorsal Closure	542	82	1935	0.0423773
AblDIDR; Abl M/Z	Dorsal Closure	543	30	1274	0.0235479
AblDIDR; Abl M/Z	Dorsal Closure	544	16	1918	0.00834202
					0.0324757
Abl M/Z	Dorsal Closure	220	33	1046	0.0315488
Abl M/Z	Dorsal Closure	183	38	1871	0.02031
Abl M/Z	Dorsal Closure	184	45	990	0.0454545
Abl M/Z	Dorsal Closure	185	66	815	0.0809816
Abl M/Z	Dorsal Closure	277	18	1063	0.0169332
					0.0390456
AblDIDR	Dorsal Closure	linker12	6	1830	0.00327869
AblDIDR	Dorsal Closure	linker23	9	1948	0.00462012
					0.00394941
yw	Dorsal Closure	610	4	2037	0.00196367
yw	Dorsal Closure	617	5	1989	0.00251383
					0.00223875
AblDIDR; Abl M/Z	cellularization	573	65	1145	0.0567686
AblDIDR; Abl M/Z	cellularization	575	27	1142	0.0236427
					0.0402056
Abl M/Z	cellularization	432	104	653	0.159265
Abl M/Z	cellularization	435	52	1263	0.0411718
					0.100218
