# Supplementary material for: Abelson kinase’s intrinsically disordered region plays essential roles in protein function and protein stability
Source: Cell Commun Signal. 2021 Feb 24;19:27. doi: 10.1186/s12964-020-00703-w (PMC7905622; doi:10.1186/s12964-020-00703-w)
Supplement: Supplementary file 5 — Additional file 4: Table S3. Counts of splayed out and hyperconstricted cells per leading edge. [file 12964_2020_703_MOESM5_ESM.xlsx]

## Sheet: Sheet1
Supplmental Table 3: Counts of splayed out and hyperconstricted cells per leading edge
Genotype	Embryo Identity	Leading Edge	Splayed out per leading edge	Groups of hyperconstricted cells per leading edge
AblDIDR;Abl M/Z	536	1	2	1
AblDIDR;Abl M/Z	536	2	3	1
AblDIDR;Abl M/Z	541	1	5	0
AblDIDR;Abl M/Z	542	1	10	2
AblDIDR;Abl M/Z	543	1	5	0
AblDIDR;Abl M/Z	543	2	5	1
AblDIDR;Abl M/Z	544	1	4	2
AblDIDR;Abl M/Z	548	1	9	0
AblDIDR;Abl M/Z	549	1	4	1
AblDIDR;Abl M/Z	550	1	6	3
AblDIDR;Abl M/Z	550	2	6	3
AblDIDR;Abl M/Z	552	1	6	3
AblDIDR;Abl M/Z	554	1	7	3
AblDIDR;Abl M/Z	554	2	9	1
AblDIDR;Abl M/Z	555	1	6	2
AblDIDR;Abl M/Z	557	1	11	1
AblDIDR;Abl M/Z	558	1	5	3
AblDIDR;Abl M/Z	558	2	7	2
AblDIDR;Abl M/Z	562	1	13	1
AblDIDR;Abl M/Z	559	1	8	1
AblDIDR;Abl M/Z	560	1	11	1
AblDIDR;Abl M/Z	564	1	11	0
AblDIDR;Abl M/Z	565	1	5	0
AblDIDR;Abl M/Z	569	1	10	3
AblDIDR;Abl M/Z	570	1	11	3
AblDIDR;Abl M/Z	572	1	7	2
Average Per Leading Edge:			7.15385	1.53846
Abl M/Z	196	1	7	2
Abl M/Z	220	1	9	2
Abl M/Z	220	2	7	1
Abl M/Z	183	1	13	2
Abl M/Z	184	1	7	4
Abl M/Z	185	1	7	1
Abl M/Z	363	1	11	1
Abl M/Z	364	1	6	1
Abl M/Z	277	1	10	4
Abl M/Z	278	1	10	1
Abl M/Z	280	1	12	2
Abl M/Z	293	1	8	2
Abl M/Z	300	1	8	0
Abl M/Z	303	1	7	1
Abl M/Z	235	1	7	4
Abl M/Z	301	1	6	2
Abl M/Z	221	1	5	0
Abl M/Z	91	1	9	5
Abl M/Z	91	2	10	1
Abl M/Z	227	1	9	4
Abl M/Z	205	1	8	4
Abl M/Z	205	2	8	3
Abl M/Z	226	1	11	3
Abl M/Z	48	1	0	0
Abl M/Z	68	1	6	0
Abl M/Z	443	1	4	2
Abl M/Z	439	1	7	0
Abl M/Z	440	1	10	3
Abl M/Z	441	1	4	0
Abl M/Z	441	2	2	0
Abl M/Z	438	1	10	2
Average Per Leading Edge:			7.67742	1.83871
Abl WT;Abl M/Z	512	1	2	0
Abl WT;Abl M/Z	512	2	3	0
Abl WT;Abl M/Z	513	1	4	0
Abl WT;Abl M/Z	513	2	3	1
Abl WT;Abl M/Z	514	1	0	0
Abl WT;Abl M/Z	514	2	0	0
Abl WT;Abl M/Z	515	1	2	0
Abl WT;Abl M/Z	528	1	1	0
Abl WT;Abl M/Z	528	2	0	0
Abl WT;Abl M/Z	591	1	2	1
Abl WT;Abl M/Z	520	1	2	0
Abl WT;Abl M/Z	520	2	4	0
Abl WT;Abl M/Z	586	1	4	1
Abl WT;Abl M/Z	603	1	0	0
Abl WT;Abl M/Z	603	2	2	0
Abl WT;Abl M/Z	604	1	1	1
Average Per Leading Edge:			1.875	0.25
yw	YWDcadEna1z	1	1	0
yw	YWDcadEna1z	2	0	0
yw	YWDcadEna1z0	1	0	0
yw	YWDcadEna1z0	2	0	0
yw	YWDcadEna2z	1	1	0
yw	YWDcadEna2z	2	0	0
yw	YWDcadEna2z0	1	1	0
yw	YWDcadEna2z0	2	1	0
yw	YWDcadEna3z	1	0	0
yw	YWDcadEna3z	2	0	0
yw	YWDcadEna3z0	1	0	0
yw	YWDcadEna3z0	2	0	0
yw	YWDcadEna4z	1	2	0
yw	YWDcadEna4z	2	0	0
yw	YWDcadEna5z	1	1	0
yw	YWDcadEna5z	2	1	0
yw	YWDcadEna6z	1	2	0
yw	YWDcadEna6z	2	0	0
yw	YWDcadEna7z	1	3	0
Average Per Leading Edge:			0.684211	0
